# Supplementary material for: Design, Synthesis and Molecular Docking Study of Novel 3-Phenyl-β-Alanine-Based Oxadiazole Analogues as Potent Carbonic Anhydrase II Inhibitors
Source: Molecules. 2022 Jan 26;27(3):816. doi: 10.3390/molecules27030816 (PMC8838037; doi:10.3390/molecules27030816)
Supplement: Supplementary file 1 [file molecules-27-00816-s001.zip]

Archive with 1 entries (1 files):
- molecules-1549767-supplementary.pdf
